# Supplementary material for: Comparative Analysis of rAAV Production from Plasmid-Encoded Versus Chromosomally Integrated rAAV Transgene in HEK293 Cells
Source: Int J Mol Sci. 2026 Jun 18;27(12):5538. doi: 10.3390/ijms27125538 (PMC13299565; doi:10.3390/ijms27125538)
Supplement: Supplementary file 1 [file ijms-27-05538-s001.zip]

Archive with 1 entries (1 files):
- ijms-4304890-supplementary.pdf
